# Supplementary material for: Patients’ beliefs regarding informed consent for low-risk pragmatic trials
Source: BMC Med Res Methodol. 2017 Sep 18;17:145. doi: 10.1186/s12874-017-0424-3 (PMC5604493; doi:10.1186/s12874-017-0424-3)
Supplement: Supplementary file 3 — Anonymous participant level data (XLSX 50 kb) [file 12874_2017_424_MOESM3_ESM.xlsx]

## Sheet: Data pRCT (ht sample n=338) dec
CUES	Design	Scenario	Choice	P1_A	P1_1A	Recomend	P1_B	P1_1B	Preference	P1_SUM	P1_2_3A	Value	P1_2_3B	Risk	P1_2_3C	Benefit	Q1	Q2	Q2R	Q3	Q4	Q5	Q6	Q7	Q8	Q9	Q10	Q11
785	3	2	1	2	1	3	2	2	4	4	4	2	4	2	4	2	1	22	1	3	2	2	1	1	1	98	9	98
820	4	2	2	1	2	1	1	2	1	1	7	3	5	3	5	3	2	35	3	2	1	1	2	1	1	1	9	4
1410	4	2	2	1	1	2	1	2	1	1	4	2	4	2	4	2	2	37	3	4	2	3	2	1	1	98	9	98
58	1	1	1	1	2	1	1	2	1	1	7	3	5	3	4	2	1	48	4	3	3	2	6	1	1	3	9	98
923	1	1	1	1	2	1	1	2	1	1	7	3	7	3	1	1	2	48	4	4	2	2	6	1	1	98	9	4
343	3	2	1	2	1	3	1	1	2	3	6	3	7	3	7	3	2	52	4	5	1	1	2	1	1	1	9	98
372	4	2	2	1	1	2	1	1	2	1	5	3	5	3	5	3	2	54	4	5	2	2	2	1	1	98	9	98
495	3	2	1	2	1	3	1	1	2	3	6	3	3	1	4	2	2	55	5	5	2	2	2	1	1	98	9	98
574	3	2	1	2	1	3	2	1	3	4	7	3	7	3	7	3	1	55	5	5	2	2	98	1	1	1	9	98
472	4	2	2	1	1	2	1	1	2	1	6	3	6	3	6	3	2	55	5	5	1	1	98	1	1	98	9	2
797	4	2	2	1	2	1	1	2	1	1	7	3	1	1	1	1	1	55	5	2	1	2	2	1	1	98	9	2
1960	1	1	1	1	2	1	1	2	1	1	7	3	6	3	7	3	1	56	5	5	1	2	2	1	1	2	9	98
1138	3	2	1	1	2	1	1	2	1	1	7	3	4	2	4	2	2	56	5	1	2	3	98	1	1	98	9	98
1455	3	2	1	1	1	2	1	2	1	1	7	3	4	2	5	3	1	56	5	3	1	3	2	1	1	2	9	98
396	4	2	2	1	1	2	1	1	2	1	4	2	4	2	4	2	1	56	5	3	2	1	1	1	1	98	9	98
583	1	1	1	2	2	4	2	2	4	4	5	3	3	1	6	3	2	57	5	4	2	1	2	1	1	2	9	2
1610	1	1	1	1	2	1	1	2	1	1	7	3	1	1	7	3	1	57	5	4	1	4	2	1	1	98	9	98
1889	1	1	1	1	2	1	1	2	1	1	6	3	1	1	1	1	1	57	5	4	1	3	1	1	1	98	9	98
1034	3	2	1	1	2	1	2	2	4	2	5	3	4	2	2	1	1	57	5	1	3	2	4	1	1	2	9	3
732	4	2	2	1	2	1	1	2	1	1	7	3	5	3	6	3	2	57	5	4	2	1	2	1	1	98	9	98
1727	2	1	2	2	2	4	1	1	2	3	7	3	4	2	4	2	1	58	5	3	1	2	2	1	1	3	9	4
399	2	1	2	1	2	1	1	2	1	1	7	3	4	2	4	2	2	59	5	4	2	2	2	1	1	98	9	4
900	4	2	2	1	1	2	1	2	1	1	7	3	3	1	3	1	1	59	5	2	3	3	2	1	1	3	9	2
918	4	2	2	1	2	1	1	2	1	1	7	3	7	3	4	2	2	59	5	4	2	2	2	1	1	98	9	98
1094	4	2	2	1	2	1	1	2	1	1	7	3	1	1	7	3	2	59	5	1	2	2	2	1	1	2	9	3
547	3	2	1	1	1	2	2	1	3	2	5	3	5	3	4	2	2	61	5	4	2	1	2	1	1	98	9	3
966	2	1	2	1	2	1	1	2	1	1	5	3	2	1	4	2	1	63	5	5	3	2	2	1	1	2	9	2
331	3	2	1	2	1	3	2	1	3	4	6	3	5	3	7	3	1	65	6	4	1	4	2	1	1	4	9	98
278	2	1	2	1	2	1	1	2	1	1	7	3	7	3	7	3	1	66	6	5	3	3	2	1	1	98	9	5
1857	2	1	2	1	1	2	1	1	2	1	5	3	5	3	5	3	2	66	6	2	2	2	2	1	1	98	9	98
345	4	2	2	1	2	1	1	2	1	1	7	3	6	3	5	3	1	66	6	5	3	4	2	1	1	98	9	4
39	1	1	1	1	2	1	1	2	1	1	7	3	4	2	6	3	1	67	6	2	3	3	6	1	1	2	9	3
462	3	2	1	2	1	3	2	1	3	4	7	3	1	1	6	3	2	67	6	3	3	3	5	1	1	1	9	4
453	4	2	2	1	2	1	1	2	1	1	7	3	7	3	7	3	2	67	6	2	3	1	5	1	1	2	9	98
164	1	1	1	2	2	4	2	2	4	4	7	3	4	2	4	2	1	68	6	6	3	3	2	1	1	98	9	98
353	1	1	1	1	2	1	1	2	1	1	7	3	3	1	3	1	1	68	6	2	3	3	2	1	1	98	9	3
179	4	2	2	1	2	1	1	2	1	1	7	3	6	3	5	3	2	70	6	4	3	1	2	1	1	98	9	5
519	1	1	1	1	1	2	1	1	2	1	7	3	7	3	4	2	2	73	6	5	2	3	2	1	1	98	9	3
459	3	2	1	1	2	1	1	2	1	1	7	3	1	1	1	1	1	74	6	4	3	3	2	1	1	4	9	4
8	1	1	1	1	2	1	2	2	4	2	7	3	1	1	7	3	1	76	7	4	3	1	2	1	1	1	9	5
229	3	2	1	1	2	1	1	2	1	1	7	3	1	1	7	3	1	76	7	1	3	3	2	1	1	3	9	4
29	2	1	2	2	2	4	2	2	4	4	5	3	3	1	5	3	1	77	7	4	3	4	2	1	1	3	9	3
473	2	1	2	1	2	1	1	2	1	1	7	3	6	3	4	2	1	81	7	3	3	1	2	1	1	98	9	4
1116	1	1	1	1	1	2	2	2	4	2	3	1	6	3	3	1	1	18	1	2	4	3	1	1	1	97	1	5
94	1	1	1	2	1	3	2	1	3	4	6	3	5	3	4	2	1	22	1	1	2	2	1	1	1	1	1	4
525	4	2	2	1	1	2	1	1	2	1	7	3	7	3	7	3	2	29	2	4	1	3	1	1	1	1	1	7
844	2	1	2	1	2	1	1	2	1	1	7	3	3	1	6	3	1	41	3	3	1	4	2	1	1	5	1	4
601	1	1	1	2	2	4	2	2	4	4	7	3	2	1	6	3	2	43	3	5	2	3	2	1	1	2	1	4
403	4	2	2	1	2	1	1	2	1	1	7	3	1	1	7	3	2	44	3	4	2	1	2	1	1	98	1	98
1606	1	1	1	1	2	1	1	2	1	1	7	3	6	3	7	3	1	45	4	1	1	4	2	1	1	3	1	4
1338	4	2	2	1	1	2	1	2	1	1	6	3	4	2	5	3	1	46	4	5	2	3	6	1	1	1	1	4
1909	2	1	2	1	2	1	1	2	1	1	7	3	6	3	6	3	1	47	4	4	1	3	2	1	1	4	1	6
322	4	2	2	1	2	1	1	2	1	1	7	3	1	1	7	3	2	49	4	5	1	1	6	1	1	3	1	4
1512	3	2	1	1	2	1	1	2	1	1	7	3	3	1	5	3	2	50	4	5	2	2	2	1	1	1	1	4
2010	4	2	2	1	2	1	1	1	2	1	1	1	5	3	1	1	1	51	4	2	1	2	2	1	1	4	1	2
729	1	1	1	1	2	1	1	2	1	1	7	3	7	3	7	3	1	53	4	5	1	3	2	1	1	98	1	4
1151	1	1	1	1	2	1	1	2	1	1	7	3	5	3	1	1	1	53	4	2	1	4	2	1	1	4	1	4
1915	3	2	1	1	2	1	2	2	4	2	6	3	3	1	4	2	2	54	4	2	1	3	2	1	1	2	1	6
237	1	1	1	2	2	4	2	2	4	4	7	3	5	3	6	3	2	55	5	5	3	1	2	1	1	1	1	4
1593	2	1	2	1	2	1	1	2	1	1	7	3	2	1	6	3	2	57	5	5	2	3	2	1	1	2	1	3
1704	2	1	2	2	2	4	1	2	1	3	7	3	1	1	7	3	1	57	5	1	2	2	2	1	1	1	1	1
1191	3	2	1	1	2	1	1	1	2	1	7	3	5	3	5	3	1	57	5	1	2	2	2	1	1	1	1	98
1962	1	1	1	1	2	1	1	2	1	1	7	3	4	2	4	2	2	58	5	4	1	3	2	1	1	98	1	6
1506	2	1	2	1	1	2	1	1	2	1	7	3	4	2	4	2	2	59	5	6	2	2	2	1	1	2	1	6
309	2	1	2	1	1	2	1	2	1	1	7	3	1	1	6	3	2	61	5	4	2	1	2	1	1	2	1	6
802	2	1	2	1	2	1	1	2	1	1	7	3	7	3	7	3	1	62	5	3	3	2	2	1	1	2	1	4
1011	4	2	2	1	2	1	1	2	1	1	7	3	5	3	5	3	2	62	5	3	2	2	2	1	1	1	1	4
671	1	1	1	1	2	1	1	2	1	1	7	3	4	2	4	2	2	63	5	1	2	1	2	1	1	98	1	4
63	1	1	1	1	2	1	2	2	4	2	7	3	4	2	5	3	2	64	5	2	1	1	2	1	1	1	1	98
1031	3	2	1	1	2	1	1	1	2	1	3	1	4	2	4	2	1	64	5	1	2	4	2	1	1	2	1	4
451	4	2	2	1	1	2	1	2	1	1	7	3	5	3	6	3	2	64	5	5	2	2	2	1	1	4	1	5
1419	1	1	1	1	2	1	1	2	1	1	7	3	4	2	4	2	2	65	6	1	2	3	5	1	1	1	1	4
461	3	2	1	1	2	1	1	2	1	1	7	3	5	3	1	1	2	65	6	1	3	1	2	1	1	3	1	5
313	2	1	2	2	2	4	2	2	4	4	7	3	6	3	6	3	1	66	6	2	3	2	2	1	1	98	1	7
116	4	2	2	2	2	4	2	1	3	4	7	3	6	3	7	3	1	66	6	5	3	3	2	1	1	4	1	4
543	3	2	1	2	1	3	2	1	3	4	7	3	4	2	4	2	2	67	6	3	2	1	2	1	1	2	1	4
326	2	1	2	1	1	2	1	1	2	1	3	1	5	3	2	1	1	68	6	1	3	3	2	1	1	3	1	3
90	2	1	2	1	2	1	1	2	1	1	5	3	4	2	4	2	1	69	6	2	3	2	2	1	1	1	1	4
295	1	1	1	2	1	3	2	1	3	4	6	3	6	3	6	3	1	70	6	4	3	1	2	1	1	2	1	4
299	2	1	2	1	2	1	1	2	1	1	7	3	5	3	4	2	1	70	6	4	1	4	2	1	1	98	1	4
99	3	2	1	1	2	1	1	2	1	1	4	2	3	1	4	2	1	70	6	5	3	4	2	1	1	3	1	5
320	3	2	1	1	1	2	1	1	2	1	7	3	2	1	6	3	2	70	6	4	2	3	2	1	1	3	1	6
703	3	2	1	1	2	1	1	2	1	1	7	3	7	3	7	3	2	70	6	5	2	2	2	1	1	1	1	4
360	4	2	2	1	1	2	1	1	2	1	7	3	7	3	7	3	2	70	6	2	3	3	2	1	1	98	1	4
992	3	2	1	2	2	4	2	2	4	4	7	3	4	2	7	3	2	71	6	4	2	2	5	1	1	1	1	4
398	4	2	2	1	1	2	1	1	2	1	6	3	5	3	5	3	2	71	6	6	3	1	5	1	1	2	1	5
835	4	2	2	1	2	1	1	2	1	1	7	3	7	3	4	2	1	71	6	6	3	3	2	1	1	5	1	5
449	1	1	1	1	2	1	1	2	1	1	7	3	2	1	4	2	2	72	6	4	3	1	5	1	1	1	1	4
452	2	1	2	1	2	1	1	2	1	1	7	3	3	1	5	3	2	72	6	1	3	4	2	1	1	98	1	5
1934	4	2	2	1	2	1	1	2	1	1	7	3	1	1	7	3	2	72	6	1	2	3	2	1	1	98	1	6
270	1	1	1	2	2	4	2	2	4	4	7	3	4	2	4	2	1	73	6	2	3	3	2	1	1	3	1	5
41	2	1	2	1	1	2	1	2	1	1	7	3	6	3	6	3	2	73	6	5	3	1	5	1	1	1	1	4
284	4	2	2	1	2	1	1	2	1	1	7	3	4	2	4	2	1	73	6	4	3	4	2	1	1	4	1	4
200	2	1	2	2	2	4	2	1	3	4	7	3	2	1	3	1	1	74	6	1	3	3	2	1	1	3	1	4
1214	3	2	1	1	1	2	1	2	1	1	7	3	1	1	4	2	2	74	6	4	2	4	2	1	1	4	1	3
162	1	1	1	1	1	2	1	1	2	1	7	3	6	3	6	3	1	75	7	4	1	4	2	1	1	5	1	5
155	4	2	2	1	2	1	1	2	1	1	6	3	2	1	2	1	2	76	7	2	3	2	3	1	1	1	1	98
356	2	1	2	1	2	1	1	2	1	1	7	3	6	3	6	3	2	77	7	5	2	3	5	1	1	2	1	7
816	1	1	1	1	2	1	1	2	1	1	4	2	4	2	6	3	1	79	7	4	3	4	2	1	1	5	1	5
977	4	2	2	2	2	4	2	2	4	4	7	3	1	1	4	2	2	79	7	2	3	4	5	1	1	3	1	3
1076	4	2	2	1	2	1	1	2	1	1	7	3	7	3	4	2	2	83	7	1	3	3	5	1	1	98	1	98
420	3	2	1	2	2	4	2	2	4	4	7	3	2	1	4	2	1	84	7	4	3	3	2	1	1	4	1	4
290	3	2	1	2	2	4	2	2	4	4	7	3	1	1	6	3	1	34	2	4	1	1	6	1	1	2	2	6
1271	1	1	1	1	1	2	1	1	2	1	7	3	7	3	7	3	2	37	3	4	2	2	6	1	1	1	2	98
669	3	2	1	2	2	4	2	2	4	4	7	3	1	1	4	2	1	38	3	4	2	2	4	1	1	3	2	5
1723	4	2	2	1	2	1	1	2	1	1	4	2	5	3	4	2	1	38	3	4	1	4	1	1	1	98	2	2
1613	1	1	1	1	1	2	1	1	2	1	7	3	6	3	6	3	2	39	3	5	1	2	2	1	1	5	2	3
1466	4	2	2	1	2	1	1	2	1	1	7	3	1	1	4	2	2	41	3	6	2	3	3	1	1	97	2	3
905	1	1	1	2	2	4	2	2	4	4	6	3	5	3	4	2	2	42	3	2	2	2	3	1	1	98	2	4
1689	1	1	1	2	1	3	1	1	2	3	5	3	4	2	5	3	2	42	3	4	1	4	2	1	1	4	2	3
1089	4	2	2	1	2	1	1	2	1	1	7	3	1	1	4	2	2	43	3	5	2	3	2	1	1	2	2	3
143	2	1	2	1	1	2	1	1	2	1	7	3	3	1	4	2	1	44	3	6	1	3	2	1	1	98	2	98
1641	1	1	1	2	2	4	2	1	3	4	1	1	1	1	1	1	1	45	4	5	1	2	2	1	1	2	2	4
308	1	1	1	1	2	1	1	2	1	1	7	3	7	3	5	3	1	47	4	4	3	2	2	1	1	5	2	5
1719	2	1	2	1	2	1	1	2	1	1	7	3	2	1	6	3	1	47	4	4	1	4	2	1	1	2	2	4
149	3	2	1	1	2	1	2	2	4	2	7	3	7	3	7	3	2	47	4	3	2	1	2	1	1	1	2	98
725	2	1	2	1	2	1	1	2	1	1	7	3	1	1	2	1	2	50	4	2	2	2	2	1	1	2	2	98
1718	2	1	2	1	2	1	1	2	1	1	5	3	7	3	2	1	1	50	4	5	1	3	2	1	1	98	2	4
369	3	2	1	2	1	3	2	1	3	4	5	3	4	2	4	2	2	50	4	4	2	1	2	1	1	2	2	4
1930	1	1	1	2	2	4	2	2	4	4	7	3	7	3	5	3	1	51	4	4	1	2	2	1	1	3	2	4
185	1	1	1	2	2	4	2	2	4	4	7	3	5	3	6	3	2	52	4	6	3	1	2	1	1	1	2	4
311	2	1	2	1	2	1	1	2	1	1	7	3	3	1	5	3	2	52	4	5	3	1	2	1	1	2	2	4
1861	4	2	2	1	2	1	1	2	1	1	7	3	5	3	5	3	1	52	4	2	1	4	6	1	1	98	2	5
114	3	2	1	2	2	4	2	2	4	4	7	3	4	2	3	1	2	53	4	4	2	2	2	1	1	98	2	4
1041	1	1	1	1	2	1	1	2	1	1	7	3	2	1	6	3	1	55	5	4	1	2	2	1	1	3	2	3
1298	1	1	1	1	1	2	1	1	2	1	7	3	7	3	4	2	1	55	5	6	2	3	2	1	1	2	2	6
1032	3	2	1	1	2	1	1	2	1	1	7	3	7	3	7	3	2	56	5	1	2	2	2	1	1	2	2	4
825	4	2	2	1	2	1	1	2	1	1	7	3	4	2	4	2	2	56	5	3	3	2	6	1	1	2	2	4
1304	4	2	2	1	2	1	1	2	1	1	7	3	1	1	1	1	1	56	5	6	2	3	4	1	1	1	2	4
1690	1	1	1	1	2	1	1	2	1	1	7	3	4	2	4	2	1	57	5	2	2	4	2	1	1	4	2	5
1786	1	1	1	1	2	1	1	2	1	1	7	3	1	1	7	3	1	58	5	3	2	2	1	1	1	1	2	4
1703	2	1	2	1	2	1	1	2	1	1	7	3	3	1	5	3	2	58	5	5	2	2	2	1	1	3	2	6
691	3	2	1	1	2	1	1	1	2	1	7	3	6	3	6	3	1	58	5	6	1	2	6	1	1	2	2	98
1775	4	2	2	1	2	1	1	2	1	1	7	3	4	2	5	3	1	58	5	1	1	3	2	1	1	4	2	3
598	2	1	2	1	2	1	1	2	1	1	7	3	7	3	4	2	1	59	5	5	1	2	2	1	1	2	2	98
49	1	1	1	2	1	3	2	2	4	4	7	3	7	3	4	2	2	60	5	4	2	1	2	1	1	1	2	4
1531	3	2	1	1	2	1	1	2	1	1	7	3	2	1	5	3	2	60	5	6	2	2	2	1	1	2	2	3
1866	3	2	1	1	2	1	1	2	1	1	7	3	5	3	3	1	2	60	5	6	1	3	2	1	1	3	2	3
1436	1	1	1	1	2	1	1	2	1	1	7	3	6	3	6	3	2	61	5	2	1	4	2	1	1	98	2	98
962	4	2	2	1	1	2	1	1	2	1	7	3	7	3	7	3	1	62	5	4	3	1	2	1	1	2	2	4
245	2	1	2	1	1	2	1	1	2	1	6	3	3	1	6	3	2	63	5	5	3	1	1	1	1	2	2	3
855	2	1	2	1	2	1	2	2	4	2	7	3	1	1	7	3	2	63	5	6	3	3	3	1	1	98	2	4
212	2	1	2	1	1	2	1	1	2	1	7	3	4	2	4	2	1	65	6	5	1	2	2	1	1	2	2	3
674	2	1	2	1	1	2	1	1	2	1	7	3	6	3	7	3	2	65	6	4	2	2	2	1	1	3	2	5
107	4	2	2	1	2	1	1	2	1	1	7	3	1	1	4	2	1	65	6	5	3	4	3	1	1	3	2	5
705	4	2	2	1	1	2	1	1	2	1	4	2	3	1	4	2	1	65	6	4	3	1	2	1	1	98	2	3
280	3	2	1	1	2	1	1	2	1	1	6	3	2	1	3	1	2	66	6	1	2	2	2	1	1	97	2	4
770	3	2	1	2	1	3	2	1	3	4	7	3	4	2	4	2	1	67	6	4	3	3	2	1	1	98	2	4
1472	4	2	2	1	1	2	1	2	1	1	7	3	4	2	7	3	1	67	6	6	1	2	2	1	1	2	2	2
436	1	1	1	1	2	1	1	2	1	1	7	3	4	2	7	3	1	68	6	3	3	3	2	1	1	2	2	4
469	1	1	1	2	2	4	1	2	1	3	7	3	2	1	6	3	1	68	6	4	3	4	3	1	1	98	2	4
1813	1	1	1	1	2	1	1	2	1	1	7	3	1	1	7	3	1	68	6	6	1	4	3	1	1	4	2	3
172	2	1	2	1	1	2	1	1	2	1	5	3	5	3	4	2	2	68	6	2	3	3	5	1	1	4	2	3
217	3	2	1	1	2	1	1	2	1	1	7	3	4	2	4	2	1	68	6	4	3	4	2	1	1	3	2	4
351	1	1	1	1	1	2	1	1	2	1	7	3	4	2	4	2	1	69	6	4	3	1	2	1	1	98	2	98
370	3	2	1	2	2	4	2	1	3	4	6	3	3	1	3	1	1	69	6	3	1	3	2	1	1	2	2	2
873	1	1	1	2	2	4	2	2	4	4	4	2	2	1	2	1	2	70	6	2	3	3	2	1	1	4	2	2
949	2	1	2	1	2	1	1	2	1	1	7	3	6	3	2	1	1	71	6	2	3	3	2	1	1	5	2	4
136	3	2	1	1	2	1	1	2	1	1	7	3	1	1	6	3	1	75	7	5	3	4	2	1	1	4	2	5
241	2	1	2	1	2	1	1	2	1	1	6	3	5	3	6	3	2	80	7	1	3	1	5	1	1	4	2	4
61	1	1	1	1	1	2	1	2	1	1	7	3	2	1	5	3	2	86	7	1	3	1	5	1	1	2	2	3
1247	1	1	1	1	2	1	1	2	1	1	7	3	6	3	6	3	1	18	1	1	4	3	1	1	1	2	3	2
548	4	2	2	2	1	3	2	2	4	4	7	3	1	1	1	1	1	24	1	4	4	3	1	1	1	3	3	4
810	1	1	1	2	1	3	1	1	2	3	2	1	4	2	3	1	2	29	2	4	4	1	1	1	1	97	3	2
967	2	1	2	2	1	3	1	2	1	3	4	2	5	3	4	2	2	31	2	6	2	1	1	1	1	97	3	4
724	4	2	2	1	1	2	1	1	2	1	7	3	5	3	4	2	2	32	2	1	1	2	1	1	1	3	3	2
1019	3	2	1	1	2	1	1	2	1	1	7	3	5	3	5	3	2	36	3	5	2	2	2	1	1	98	3	1
207	1	1	1	1	2	1	1	2	1	1	7	3	4	2	4	2	2	37	3	4	2	2	1	1	1	2	3	98
1585	2	1	2	1	1	2	1	1	2	1	7	3	4	2	6	3	1	37	3	6	1	4	2	1	1	2	3	2
898	1	1	1	1	1	2	1	2	1	1	7	3	5	3	4	2	2	38	3	6	1	1	6	1	1	3	3	1
748	1	1	1	1	1	2	1	2	1	1	7	3	7	3	7	3	2	39	3	1	1	2	2	1	1	2	3	5
1766	1	1	1	1	2	1	1	2	1	1	7	3	5	3	5	3	2	39	3	5	1	3	2	1	1	2	3	2
744	3	2	1	1	2	1	1	2	1	1	7	3	7	3	4	2	2	39	3	6	1	1	1	1	1	2	3	4
50	4	2	2	1	1	2	1	1	2	1	4	2	5	3	5	3	1	39	3	1	1	2	1	1	1	1	3	6
1302	2	1	2	2	1	3	2	1	3	4	7	3	7	3	2	1	1	40	3	4	1	4	1	1	1	2	3	4
502	4	2	2	1	2	1	1	2	1	1	7	3	5	3	5	3	1	40	3	1	1	3	1	1	1	3	3	2
681	4	2	2	2	1	3	2	2	4	4	7	3	1	1	1	1	2	40	3	5	3	2	1	1	1	1	3	6
981	2	1	2	1	2	1	1	2	1	1	7	3	4	2	4	2	1	41	3	4	1	1	2	1	1	98	3	98
1289	4	2	2	1	2	1	1	2	1	1	7	3	4	2	6	3	1	41	3	3	2	4	1	1	1	98	3	5
711	1	1	1	2	2	4	2	2	4	4	7	3	3	1	2	1	1	42	3	2	3	2	6	1	1	3	3	2
1620	1	1	1	2	1	3	2	1	3	4	4	2	6	3	4	2	1	42	3	2	1	3	2	1	1	2	3	2
1847	2	1	2	1	2	1	1	2	1	1	7	3	4	2	4	2	1	42	3	5	1	4	1	1	1	5	3	2
62	3	2	1	2	2	4	2	2	4	4	7	3	1	1	4	2	2	42	3	2	3	1	3	1	1	1	3	2
1541	3	2	1	1	1	2	1	1	2	1	7	3	5	3	5	3	1	42	3	2	1	3	1	1	1	98	3	4
1557	3	2	1	1	2	1	1	2	1	1	7	3	4	2	4	2	2	42	3	4	1	3	2	1	1	98	3	3
676	4	2	2	1	1	2	1	2	1	1	7	3	4	2	5	3	2	42	3	4	2	2	2	1	1	98	3	98
1559	4	2	2	1	2	1	1	2	1	1	5	3	2	1	3	1	1	42	3	1	1	4	6	1	1	98	3	2
1432	1	1	1	2	1	3	1	1	2	3	4	2	4	2	4	2	1	43	3	4	2	2	6	1	1	3	3	2
990	3	2	1	2	2	4	1	1	2	3	7	3	4	2	4	2	2	43	3	3	2	1	6	1	1	98	3	4
1227	3	2	1	2	2	4	2	2	4	4	7	3	1	1	5	3	1	43	3	3	1	4	3	1	1	2	3	4
597	4	2	2	1	1	2	1	1	2	1	7	3	2	1	7	3	1	43	3	3	1	3	2	1	1	3	3	4
807	3	2	1	2	2	4	2	2	4	4	6	3	4	2	7	3	1	44	3	2	3	1	6	1	1	3	3	5
1864	1	1	1	1	1	2	1	1	2	1	7	3	4	2	4	2	1	45	4	4	1	2	1	1	1	2	3	3
409	3	2	1	2	2	4	2	2	4	4	7	3	4	2	4	2	2	45	4	1	2	2	2	1	1	2	3	4
1887	4	2	2	1	2	1	1	2	1	1	6	3	3	1	5	3	1	45	4	1	1	3	2	1	1	2	3	2
1974	4	2	2	1	2	1	1	2	1	1	6	3	4	2	4	2	1	45	4	1	1	2	6	1	1	3	3	4
699	3	2	1	1	1	2	2	2	4	2	7	3	7	3	4	2	1	46	4	5	2	1	1	1	1	97	3	98
1448	4	2	2	1	1	2	1	1	2	1	7	3	4	2	6	3	1	46	4	5	1	2	2	1	1	3	3	5
1576	2	1	2	1	2	1	1	2	1	1	4	2	5	3	3	1	2	47	4	3	2	3	2	1	1	2	3	4
1693	2	1	2	1	1	2	1	2	1	1	7	3	1	1	4	2	1	47	4	2	1	3	2	1	1	4	3	3
189	2	1	2	1	2	1	1	2	1	1	7	3	5	3	6	3	2	48	4	4	2	2	2	1	1	98	3	98
470	2	1	2	1	2	1	1	2	1	1	7	3	4	2	4	2	2	48	4	2	1	2	2	1	1	98	3	4
1943	2	1	2	1	2	1	1	2	1	1	7	3	4	2	5	3	1	48	4	2	1	3	4	1	1	2	3	4
1254	3	2	1	2	2	4	2	2	4	4	7	3	4	2	5	3	1	48	4	1	1	2	2	1	1	98	3	3
1058	4	2	2	1	2	1	1	2	1	1	4	2	1	1	1	1	1	48	4	3	3	1	3	1	1	1	3	2
1161	2	1	2	1	2	1	1	2	1	1	7	3	4	2	4	2	1	49	4	4	1	3	1	1	1	3	3	6
1109	3	2	1	2	2	4	2	2	4	4	7	3	1	1	5	3	2	49	4	6	2	3	4	1	1	1	3	2
376	4	2	2	1	2	1	1	2	1	1	7	3	6	3	6	3	1	49	4	4	1	1	2	1	1	97	3	4
1281	4	2	2	1	2	1	1	2	1	1	7	3	7	3	4	2	1	49	4	2	1	1	2	1	1	5	3	5
1868	1	1	1	2	1	3	1	2	1	3	7	3	5	3	6	3	2	50	4	2	1	3	6	1	1	2	3	4
755	2	1	2	1	2	1	1	2	1	1	7	3	5	3	4	2	1	50	4	2	1	4	2	1	1	98	3	2
787	2	1	2	1	2	1	1	2	1	1	7	3	4	2	4	2	2	50	4	4	1	1	2	1	1	2	3	3
1195	3	2	1	2	2	4	2	1	3	4	7	3	6	3	6	3	1	50	4	5	3	1	2	1	1	1	3	2
611	4	2	2	1	2	1	1	2	1	1	7	3	6	3	4	2	2	50	4	2	2	3	2	1	1	2	3	98
1349	1	1	1	1	1	2	1	1	2	1	7	3	5	3	1	1	2	51	4	4	1	3	2	1	1	2	3	3
26	3	2	1	1	1	2	1	1	2	1	6	3	5	3	6	3	2	51	4	3	1	3	3	1	1	2	3	4
1483	2	1	2	1	2	1	1	2	1	1	7	3	5	3	6	3	1	52	4	1	1	3	2	1	1	4	3	2
1851	2	1	2	2	2	4	2	2	4	4	7	3	1	1	1	1	1	52	4	5	1	3	2	1	1	2	3	4
1941	2	1	2	1	2	1	1	2	1	1	7	3	1	1	4	2	1	52	4	1	1	3	2	1	1	98	3	2
735	3	2	1	1	2	1	1	2	1	1	6	3	7	3	4	2	1	52	4	4	1	2	98	1	1	98	3	98
357	1	1	1	1	1	2	1	2	1	1	7	3	4	2	4	2	1	53	4	4	1	1	2	1	1	2	3	5
727	1	1	1	1	2	1	1	2	1	1	7	3	4	2	4	2	2	53	4	4	2	2	1	1	1	2	3	98
1051	3	2	1	1	2	1	1	2	1	1	7	3	4	2	4	2	1	53	4	4	1	3	2	1	1	3	3	5
1212	3	2	1	2	1	3	2	2	4	4	6	3	4	2	5	3	1	53	4	2	1	2	2	1	1	3	3	2
722	4	2	2	1	2	1	1	2	1	1	7	3	1	1	7	3	1	53	4	6	2	1	1	1	1	1	3	2
587	1	1	1	2	2	4	1	1	2	3	4	2	4	2	4	2	2	54	4	5	2	2	98	1	1	98	3	98
1474	1	1	1	2	2	4	2	2	4	4	7	3	4	2	7	3	2	54	4	5	2	2	2	1	1	1	3	98
273	2	1	2	1	2	1	1	2	1	1	7	3	3	1	4	2	2	54	4	4	2	2	2	1	1	2	3	2
1140	2	1	2	1	2	1	1	2	1	1	7	3	4	2	4	2	1	54	4	1	1	3	2	1	1	2	3	4
1360	2	1	2	1	2	1	1	2	1	1	7	3	1	1	7	3	1	54	4	1	1	3	3	1	1	3	3	2
610	3	2	1	1	1	2	1	1	2	1	7	3	7	3	7	3	1	54	4	4	2	3	2	1	1	2	3	5
970	4	2	2	1	2	1	1	2	1	1	6	3	3	1	3	1	1	54	4	5	1	1	2	1	1	2	3	2
2011	4	2	2	2	2	4	2	2	4	4	7	3	4	2	4	2	1	54	4	5	3	4	3	1	1	3	3	4
511	1	1	1	1	2	1	1	2	1	1	7	3	6	3	4	2	1	55	5	6	2	2	3	1	1	1	3	3
1579	1	1	1	1	2	1	1	2	1	1	7	3	1	1	6	3	2	55	5	2	1	4	2	1	1	3	3	3
907	2	1	2	1	2	1	1	2	1	1	7	3	6	3	4	2	2	55	5	3	1	1	2	1	1	1	3	3
1385	3	2	1	1	2	1	1	2	1	1	7	3	1	1	2	1	1	55	5	5	1	3	2	1	1	3	3	4
1625	3	2	1	2	1	3	2	1	3	4	7	3	4	2	4	2	1	55	5	1	2	2	2	1	1	98	3	6
1837	3	2	1	1	2	1	1	2	1	1	7	3	4	2	5	3	1	55	5	5	2	3	1	1	1	98	3	4
540	4	2	2	2	2	4	2	2	4	4	7	3	2	1	6	3	2	55	5	2	1	3	2	1	1	3	3	2
896	4	2	2	1	2	1	1	2	1	1	7	3	4	2	4	2	1	55	5	2	1	2	3	1	1	3	3	4
1023	4	2	2	1	2	1	1	2	1	1	7	3	1	1	7	3	1	55	5	3	1	2	2	1	1	98	3	5
1783	1	1	1	1	2	1	1	2	1	1	7	3	7	3	1	1	1	56	5	3	2	2	3	1	1	1	3	3
211	2	1	2	1	1	2	1	1	2	1	5	3	5	3	6	3	2	56	5	3	2	1	2	1	1	1	3	2
1333	2	1	2	2	2	4	2	2	4	4	7	3	1	1	6	3	1	56	5	2	1	3	6	1	1	2	3	3
1917	3	2	1	1	2	1	1	2	1	1	7	3	2	1	4	2	1	56	5	5	2	2	2	1	1	2	3	4
682	2	1	2	1	2	1	1	2	1	1	7	3	6	3	5	3	1	57	5	1	2	2	2	1	1	3	3	4
989	2	1	2	1	2	1	1	2	1	1	7	3	6	3	1	1	1	57	5	3	3	2	3	1	1	5	3	5
1128	2	1	2	1	2	1	1	2	1	1	7	3	1	1	4	2	1	57	5	4	1	3	4	1	1	3	3	2
580	3	2	1	2	2	4	2	2	4	4	7	3	1	1	7	3	1	57	5	5	2	2	2	1	1	1	3	4
1598	3	2	1	1	1	2	1	1	2	1	7	3	1	1	4	2	2	57	5	6	1	2	2	1	1	97	3	98
192	4	2	2	1	2	1	1	2	1	1	6	3	5	3	5	3	2	57	5	2	2	1	2	1	1	98	3	3
349	4	2	2	1	1	2	1	1	2	1	7	3	2	1	6	3	1	57	5	1	2	2	2	1	1	2	3	2
1356	2	1	2	1	1	2	1	2	1	1	6	3	1	1	1	1	1	58	5	4	1	4	2	1	1	3	3	3
408	3	2	1	2	2	4	2	2	4	4	7	3	4	2	7	3	1	58	5	5	3	2	2	1	1	2	3	2
442	3	2	1	2	1	3	2	1	3	4	7	3	4	2	2	1	1	58	5	5	2	1	2	1	1	1	3	3
940	3	2	1	2	2	4	2	2	4	4	7	3	5	3	5	3	2	58	5	4	2	1	2	1	1	2	3	1
1361	3	2	1	2	1	3	2	1	3	4	7	3	4	2	4	2	1	58	5	5	1	2	2	1	1	5	3	3
1996	4	2	2	1	2	1	1	1	2	1	7	3	1	1	4	2	1	58	5	2	1	4	2	1	1	5	3	5
333	1	1	1	1	1	2	1	1	2	1	7	3	2	1	2	1	1	59	5	4	2	1	2	1	1	2	3	3
1713	1	1	1	2	1	3	2	2	4	4	7	3	1	1	4	2	2	59	5	2	1	2	4	1	1	2	3	2
1594	2	1	2	1	2	1	1	2	1	1	7	3	7	3	7	3	1	59	5	5	2	3	6	1	1	97	3	2
1833	2	1	2	1	2	1	1	2	1	1	7	3	7	3	7	3	2	59	5	5	2	2	2	1	1	1	3	5
430	1	1	1	1	2	1	1	2	1	1	7	3	4	2	4	2	1	60	5	2	2	1	2	1	1	98	3	2
769	1	1	1	1	1	2	1	1	2	1	7	3	7	3	7	3	1	60	5	5	3	2	2	1	1	2	3	4
1104	1	1	1	1	1	2	1	1	2	1	7	3	4	2	5	3	1	60	5	3	3	3	2	1	1	98	3	4
1312	1	1	1	2	2	4	2	2	4	4	7	3	2	1	4	2	2	60	5	3	2	3	2	1	1	98	3	2
1785	1	1	1	2	2	4	2	2	4	4	4	2	4	2	4	2	2	60	5	4	2	2	3	1	1	1	3	98
556	2	1	2	1	1	2	1	1	2	1	7	3	4	2	4	2	1	60	5	3	1	1	2	1	1	1	3	4
1897	2	1	2	2	2	4	2	2	4	4	7	3	3	1	4	2	1	60	5	4	1	4	2	1	1	3	3	3
630	3	2	1	1	1	2	1	1	2	1	1	1	1	1	4	2	1	60	5	4	2	1	2	1	1	1	3	3
193	4	2	2	1	2	1	1	2	1	1	5	3	7	3	7	3	2	60	5	1	2	2	2	1	1	4	3	3
960	4	2	2	1	2	1	1	2	1	1	7	3	4	2	6	3	1	60	5	4	2	2	3	1	1	1	3	3
1774	4	2	2	1	2	1	1	2	1	1	5	3	5	3	3	1	2	60	5	2	2	2	2	1	1	1	3	3
486	2	1	2	1	2	1	1	2	1	1	7	3	1	1	7	3	2	61	5	5	3	1	4	1	1	3	3	3
1072	4	2	2	1	2	1	1	2	1	1	7	3	1	1	7	3	2	61	5	3	2	2	2	1	1	1	3	2
772	1	1	1	1	1	2	2	2	4	2	3	1	2	1	3	1	1	62	5	1	3	1	2	1	1	1	3	4
1465	1	1	1	1	2	1	1	2	1	1	7	3	1	1	1	1	1	62	5	3	1	4	2	1	1	4	3	3
683	2	1	2	1	2	1	1	2	1	1	7	3	7	3	4	2	2	62	5	5	3	1	5	1	1	1	3	4
931	2	1	2	1	2	1	1	2	1	1	7	3	6	3	6	3	1	62	5	3	3	1	2	1	1	1	3	4
1597	2	1	2	1	2	1	1	2	1	1	7	3	1	1	5	3	2	62	5	2	1	4	2	1	1	4	3	2
98	3	2	1	1	1	2	1	1	2	1	5	3	4	2	5	3	2	62	5	4	2	1	2	1	1	3	3	2
760	3	2	1	1	2	1	1	2	1	1	6	3	1	1	4	2	1	62	5	3	2	2	2	1	1	2	3	4
585	1	1	1	2	1	3	2	1	3	4	6	3	5	3	6	3	2	63	5	5	2	1	2	1	1	97	3	2
1529	2	1	2	2	2	4	2	2	4	4	7	3	7	3	7	3	1	63	5	4	2	2	2	1	1	98	3	2
323	1	1	1	1	2	1	1	2	1	1	6	3	5	3	6	3	1	65	6	5	3	3	2	1	1	5	3	2
366	2	1	2	1	1	2	1	2	1	1	7	3	2	1	6	3	1	65	6	1	3	4	2	1	1	4	3	4
120	3	2	1	1	2	1	2	2	4	2	5	3	6	3	7	3	1	65	6	1	1	3	1	1	1	2	3	5
225	3	2	1	1	2	1	1	2	1	1	7	3	1	1	4	2	1	65	6	2	3	4	2	1	1	5	3	5
227	3	2	1	1	1	2	1	1	2	1	7	3	7	3	7	3	2	65	6	2	2	2	5	1	1	4	3	6
1007	4	2	2	1	2	1	1	2	1	1	7	3	5	3	4	2	2	65	6	5	1	1	2	1	1	2	3	3
37	1	1	1	1	2	1	1	2	1	1	7	3	4	2	3	1	1	66	6	3	3	2	2	1	1	2	3	3
364	2	1	2	2	2	4	2	2	4	4	7	3	1	1	4	2	2	66	6	5	3	4	2	1	1	5	3	3
139	3	2	1	1	2	1	1	2	1	1	7	3	7	3	1	1	1	66	6	4	3	3	2	1	1	4	3	4
716	4	2	2	1	2	1	1	2	1	1	7	3	4	2	4	2	1	66	6	5	3	1	2	1	1	2	3	3
757	4	2	2	2	1	3	2	1	3	4	7	3	1	1	1	1	1	66	6	5	3	4	4	1	1	4	3	2
269	1	1	1	1	2	1	2	2	4	2	7	3	4	2	4	2	1	67	6	3	3	4	2	1	1	2	3	2
243	2	1	2	1	1	2	1	1	2	1	4	2	4	2	4	2	1	67	6	4	3	3	2	1	1	1	3	4
150	3	2	1	2	1	3	2	1	3	4	7	3	1	1	1	1	1	67	6	4	3	2	2	1	1	3	3	4
404	3	2	1	1	1	2	1	2	1	1	7	3	6	3	6	3	1	67	6	2	3	3	2	1	1	3	3	3
375	4	2	2	2	2	4	2	2	4	4	7	3	1	1	6	3	1	67	6	6	3	3	2	1	1	3	3	3
428	1	1	1	1	2	1	1	2	1	1	7	3	1	1	7	3	1	68	6	3	3	3	6	1	1	4	3	5
88	2	1	2	2	2	4	2	2	4	4	7	3	7	3	7	3	1	68	6	3	3	4	3	1	1	4	3	3
102	3	2	1	2	2	4	2	1	3	4	7	3	4	2	6	3	1	68	6	5	3	3	2	1	1	2	3	3
117	3	2	1	2	2	4	2	2	4	4	7	3	1	1	7	3	2	68	6	4	2	2	2	1	1	2	3	4
1142	3	2	1	1	2	1	1	2	1	1	7	3	2	1	4	2	1	68	6	6	3	2	2	1	1	98	3	2
283	4	2	2	1	1	2	1	1	2	1	7	3	2	1	2	1	1	68	6	3	3	2	2	1	1	98	3	3
578	4	2	2	1	2	1	1	2	1	1	7	3	4	2	4	2	2	68	6	1	1	4	2	1	1	5	3	4
518	1	1	1	1	2	1	1	2	1	1	7	3	5	3	5	3	1	69	6	2	3	2	2	1	1	98	3	3
761	2	1	2	1	2	1	1	2	1	1	7	3	4	2	4	2	2	69	6	4	3	3	3	1	1	98	3	4
476	1	1	1	1	2	1	1	2	1	1	7	3	4	2	4	2	1	70	6	4	3	4	4	1	1	2	3	4
533	2	1	2	1	2	1	1	2	1	1	2	1	3	1	2	1	1	70	6	4	3	3	2	1	1	2	3	2
1123	2	1	2	1	1	2	1	2	1	1	7	3	4	2	6	3	1	70	6	2	3	1	2	1	1	3	3	5
97	3	2	1	2	2	4	2	2	4	4	7	3	2	1	6	3	1	70	6	4	3	3	2	1	1	5	3	98
839	3	2	1	1	2	1	1	2	1	1	7	3	4	2	4	2	1	70	6	4	3	4	2	1	1	4	3	5
529	4	2	2	1	2	1	1	2	1	1	7	3	1	1	4	2	2	70	6	1	3	3	6	1	1	5	3	2
830	1	1	1	1	2	1	1	2	1	1	7	3	5	3	3	1	1	71	6	3	3	1	2	1	1	2	3	4
91	2	1	2	2	2	4	2	2	4	4	4	2	4	2	4	2	1	71	6	1	3	3	2	1	1	3	3	2
766	2	1	2	1	2	1	1	2	1	1	7	3	4	2	2	1	1	71	6	4	3	4	2	1	1	3	3	2
334	3	2	1	1	2	1	1	2	1	1	7	3	1	1	4	2	1	71	6	2	3	3	3	1	1	4	3	1
27	4	2	2	1	2	1	1	2	1	1	7	3	1	1	4	2	2	71	6	4	2	1	5	1	1	1	3	4
166	1	1	1	1	2	1	1	2	1	1	6	3	6	3	6	3	2	72	6	2	2	1	1	1	1	1	3	3
300	2	1	2	1	1	2	1	1	2	1	7	3	1	1	1	1	1	72	6	4	3	4	2	1	1	4	3	3
168	4	2	2	2	2	4	2	2	4	4	6	3	1	1	1	1	1	72	6	4	3	4	2	1	1	4	3	3
443	4	2	2	2	2	4	2	2	4	4	7	3	1	1	6	3	1	72	6	4	3	4	2	1	1	4	3	5
1767	3	2	1	1	2	1	1	2	1	1	7	3	1	1	6	3	1	73	6	3	3	3	2	1	1	3	3	2
793	4	2	2	1	2	1	1	2	1	1	6	3	2	1	6	3	1	73	6	2	3	1	2	1	1	2	3	2
454	2	1	2	1	2	1	1	2	1	1	7	3	4	2	4	2	1	74	6	4	3	3	2	1	1	98	3	4
138	3	2	1	1	2	1	1	2	1	1	7	3	1	1	5	3	1	74	6	3	3	3	6	1	1	3	3	3
413	4	2	2	1	2	1	1	2	1	1	7	3	4	2	4	2	2	74	6	2	3	3	5	1	1	98	3	3
276	2	1	2	1	2	1	1	2	1	1	7	3	2	1	7	3	1	75	7	2	3	4	2	1	1	5	3	4
891	2	1	2	2	2	4	2	2	4	4	7	3	4	2	4	2	1	75	7	3	3	1	2	1	1	1	3	4
111	4	2	2	1	2	1	1	2	1	1	7	3	7	3	4	2	1	75	7	1	3	2	2	1	1	3	3	5
411	1	1	1	2	1	3	2	2	4	4	7	3	7	3	3	1	1	78	7	4	3	3	2	1	1	2	3	98
279	3	2	1	1	2	1	1	2	1	1	7	3	6	3	6	3	1	78	7	2	3	2	2	1	1	2	3	3
903	3	2	1	1	2	1	2	2	4	2	7	3	7	3	4	2	1	79	7	3	3	1	2	1	1	2	3	3
214	2	1	2	1	1	2	1	1	2	1	7	3	1	1	6	3	2	82	7	1	3	1	5	1	1	2	3	3
497	4	2	2	2	1	3	2	1	3	4	7	3	3	1	6	3	2	88	7	3	3	2	5	1	1	2	3	3

## Sheet: FILE INFORMATION
	Dal-Re, Carcas, Carné & Wendler. Additional file-3 Anonymous participant level data
Variable labels			Value labels
Variable	Label		Variable	Value	Label
CUES	Questionnaire number		Design	1	WC/GN Drugs
Design	Design			2	WC/VC Drugs
Scenario	Scenario			3	WC/GN Dose timing
Choice	Choice pair			4	WC/VC Dose timing
P1_A	If you were to give advice to the ethics committee, would you recommend?		Scenario	1	DRUGS
P1_1A	Probability you would recommend...?			2	DOSE-TIMING
Recomend	Recommendation		Choice	1	WC/GN
P1_B	If you were a patient in this health care system, which would you personally prefer?			2	WC/VC
P1_1B	Probability you would prefer...?		P1_A	1	Written Consent
Preference	Personal Preference			2	Alternative
P1_SUM	Recomendation by Preference		P1_1A	1	Probably
P1_2_3A	It is valuable to study whether one treatment option is more effective than the other for treating high blood pressure			2	Definitely
Value	Value perception recoded		Recomend	1	WC Definitely
P1_2_3B	Patients who participate in the randomized study face greater risks than patients who receive usual care			2	WC Probably
Risk	Risk perception recoded			3	Other alternative Probably
P1_2_3C	Patients who participate in the randomized study are more likely to improve (lower) their high blood pressure than patients who receive usual care.			4	Other alternative Definitely
Benefit	Benefit perception recoded		P1_B	1	Written Consent
Q1	Gender			2	Alternative
Q2	Age (years)		P1_1B	1	Probably
Q2R	Age group (years)			2	Definitely
Q3	Region		Preference	1	WC Definitely
Q4	Employment status			2	WC Probably
Q5	Education			3	Other alternative Probably
Q6	Marital Status			4	Other alternative Definitely
Q7	Diagnosed with hypertension		P1_SUM	1	Recomendation W.C. /Preference W.C.
Q8	Prescription treatment for hypertension			2	Recomendation W.C. /Preference Other alternative
Q9	Annual Household income (€)			3	Recomendation Other alternative /Preference W.C.
Q10	Religious atendance			4	Recomendation Other alternative/Preference Other alternative
Q11	Ideology		P1_2_3A	1	1 Strongly disagree
				2	2
				3	3
				4	4 I dont know
				5	5
				6	6
				7	7 Strongly agree
			Value	1	Disagree (1 to 3)
				2	Neutral (4)
				3	Agree (5 to 7)
			P1_2_3B	1	1 Strongly disagree
				2	2
				3	3
				4	4 I dont know
				5	5
				6	6
				7	7 Strongly agree
			Risk	1	Disagree (1 to 3)
				2	Neutral (4)
				3	Agree (5 to 7)
			P1_2_3C	1	1 Strongly disagree
				2	2
				3	3
				4	4 I dont know
				5	5
				6	6
				7	7 Strongly agree
			Benefit	1	Disagree (1 to 3)
				2	Neutral (4)
				3	Agree (5 to 7)
			Q1	1	Male
				2	Female
			Q2R	1	18/24 y
				2	25/34 y
				3	35/44 y
				4	45/54 y
				5	55/64 y
				6	65/74 y
				7	> 74 y
			Q3	1	North
				2	Northeast
				3	East
				4	Central-West
				5	South
				6	Islands
			Q4	1	Employed
				2	Unemployed or other
				3	Retired-Disabled
				4	Student
			Q5	1	Primary school
				2	Secondary education
				3	High school
				4	College and postgraduate
			Q6	1	Never married
				2	Married
				3	Divorced
				4	Separated
				5	Widowed
				6	Living with partner
				98	No answer
			Q7	1	Yes
				2	No
				97	I dont lnow
				98	No answer
			Q8	1	Yes, actually
				2	Yes but not actually
				3	No
				97	I dont Know
				98	No answer
			Q9	1	< 12.600 €
				2	12.600-25.000 €
				3	25.001 - 38.000 €
				4	38.001 - 50.000 €
				5	> 50.000 €
				97	"No income"
				98	"No answer"
			Q10	1	Regularly
				2	Rarely
				3	Never
				9	"No answer"
			Q11	1	1 Extreme left
				2	2
				3	3
				4	4 Moderate
				5	5
				6	6
				7	7 Extrema derecha
				98	No answer
